# Supplementary material for: Maternal DNA Methylation Regulates Early Trophoblast Development
Source: Dev Cell. 2016 Jan 25;36(2):152–63. doi: 10.1016/j.devcel.2015.12.027 (PMC4729543; doi:10.1016/j.devcel.2015.12.027)
Supplement: Table S1. Differentially Expressed Genes in All mDKO Genotypes versus Ctrl EPCs, Related to Figure 1 [file mmc2.xlsx]

## Sheet: Sheet1
Gene	Ctrl expression	DHet expression	log2 FC	p value	DE in Ascl2
Scml2	0	166	Inf	1.8e-06
Treml4	0	72	Inf	3.3e-06
Pik3ap1	570	2110	1.89	0.0008
Cd68	163	595	1.87	7.3e-06
Plekho2	422	1534	1.86	4.2e-06
Rin3	911	3054	1.75	7.9e-11
Tbc1d2	161	539	1.74	0.00032
Fam111a	270	888	1.72	0.0021
Stambpl1	583	1869	1.68	0.0038
Nfkb2	796	2494	1.65	4.8e-05
Mybl1	96	292	1.61	0.0064
Itga7	4643	13831	1.57	1.8e-08
Asap1	1942	5733	1.56	0.00027
Dclre1c	173	498	1.53	0.0006
Bmp8b	197	563	1.51	0.00066
Flnc	4601	13102	1.51	1.7e-10
Rasa4	575	1603	1.48	0.0019
Ptpre	1919	5325	1.47	0.0026
Dbnl	2232	6059	1.44	6e-09
Tead3	1648	4469	1.44	8.9e-09	Y
Plekha6	3876	10464	1.43	0.00011
Plxna1	1170	3094	1.4	3e-07
Lcor	319	834	1.38	0.00028
Ptpn3	670	1735	1.37	8.6e-06
Srgap3	978	2498	1.35	1.5e-06
1200009I06Rik	910	2300	1.34	9.3e-05
Gm340	235	592	1.33	0.0029
Rgs3	372	923	1.31	0.00054
Grhl2	1033	2554	1.31	8.3e-06
Plcb4	1077	2639	1.29	2.1e-06
Zrsr1	242	585	1.27	0.0033
Tnip1	5868	13205	1.17	2.1e-06
Dst	12949	28863	1.16	7e-07
Dnmbp	545	1203	1.14	0.001
Cdkl2	961	2110	1.13	0.0029
Snx30	1376	3006	1.13	0.0022
Caskin2	317	680	1.1	0.0099
Stk10	2390	4926	1.04	0.00012
Sh2d5	478	980	1.04	0.0081
Tmem54	2922	1409	-1.05	0.00016
Rplp2-ps1	5830	2807	-1.05	0.0013
Mpzl2	4058	1939	-1.07	0.00013
Kdr	2489	1189	-1.07	0.00026
Gata3	15089	7155	-1.08	0.0043
Rap1a	3753	1674	-1.16	1.7e-05
Slc2a1	50872	22467	-1.18	0.00045
Pim1	1046	449	-1.22	0.0088
Pbx2	1338	572	-1.23	0.00012
Tbcel	1190	503	-1.24	0.00048
Rpgrip1	2834	1192	-1.25	1.1e-05
BC016495	1463	587	-1.32	4.6e-05
Tmem181b-ps	472	189	-1.32	0.005
Srek1ip1	3532	1370	-1.37	1.9e-07
Ephb2	749	290	-1.37	0.0029
Sema4d	8984	3417	-1.39	1.8e-05
Pard6g	2555	971	-1.4	1.7e-07
Il13ra1	1802	662	-1.44	2e-06
Nr2f6	1028	376	-1.45	3.7e-05
Sppl3	776	284	-1.45	9.9e-05
4933407C03Rik	4921	1777	-1.47	2.5e-08
Pfkm	4218	1504	-1.49	0.00025
mt-Nd6	19408	6914	-1.49	8.7e-10
Creb3l1	414	144	-1.52	0.002
Upp1	12414	4172	-1.57	8.2e-11	Y
Ptger3	372	122	-1.61	0.0028	Y
Lhfp	901	286	-1.65	0.0004
Tmem80	814	258	-1.66	3.6e-05
Heg1	730	229	-1.67	3.9e-05
Rffl	4095	1276	-1.68	3.1e-07	Y
Ero1l	13951	4220	-1.73	4e-10
Ralbp1	32759	9730	-1.75	6.8e-10
Fabp3	1994	584	-1.77	1.1e-09
Dyrk2	551	155	-1.83	3.5e-05	Y
BC051077	296	82	-1.85	0.0009
Gjb5	4992	1346	-1.89	9.6e-15
Igsf3	765	206	-1.89	8.7e-07	Y
Leprel1	689	182	-1.92	0.0012	Y
Slco3a1	209	52	-2.01	0.0046
Mfge8	1921	470	-2.03	1.7e-07
2700073G19Rik	163	40	-2.04	0.0092
Pdcd4	5489	1318	-2.06	4.2e-08	Y
Ttyh2	351	84	-2.07	8e-05
Efnb2	1447	342	-2.08	1e-06	Y
Cmtm8	874	205	-2.09	6.1e-09
Reep6	8919	1943	-2.2	2.9e-10
Vav3	804	173	-2.21	8.5e-09
Jag2	280	60	-2.22	0.0001
Hbegf	719	139	-2.37	3e-07	Y
Spry1	136	25	-2.46	0.0029
Gadd45a	645	117	-2.46	9.1e-10	Y
Mc1r	337	61	-2.47	0.0012
Ncam1	3225	566	-2.51	4e-20	Y
Tbc1d9	358	63	-2.51	2.8e-06
Sept5	3520	560	-2.65	1.6e-07	Y
Cd81	1352	215	-2.65	7.5e-13
S100a16	1557	233	-2.74	2.2e-10	Y
Rgs12	609	85	-2.85	2.5e-11
Inhbb	394	52	-2.92	0.0064	Y
Gm15396	116	15	-2.99	0.0028
Gp1bb	454	56	-3.02	3.4e-05	Y
Mmp15	207	25	-3.02	2.7e-05
Arhgef4	115	14	-3.07	0.0023
Lysmd2	213	25	-3.09	1e-05	Y
Ppp1r3b	536	59	-3.18	7e-10	Y
Dlx3	1502	155	-3.27	6.8e-10
Jag1	535	54	-3.31	4.9e-14
Sct	1342	134	-3.32	7.6e-06	Y
Prom1	2427	232	-3.39	6.8e-10
Sez6l2	2965	277	-3.42	0.0009	Y
Fgfbp1	1207	111	-3.44	9.4e-10
Enpp3	717	65	-3.46	2.5e-05	Y
Mapk13	1132	102	-3.47	3.6e-11
Heyl	109	10	-3.52	0.0053	Y
Ppp2r2c	362	32	-3.52	0.0011	Y
Tap2	586	50	-3.56	9.9e-05	Y
Faah	320	27	-3.57	0.00048	Y
Gprc5a	192	15	-3.67	1.8e-06	Y
Liph	1828	139	-3.72	2.3e-19	Y
Rgl3	297	20	-3.88	1.2e-05	Y
Art5	112	7	-4	9e-05	Y
Car2	12039	716	-4.07	3.4e-16	Y
Amz1	303	17	-4.16	1.8e-05	Y
Aoc3	223	12	-4.18	1.5e-09	Y
Ccbp2	133	7	-4.32	0.00069	Y
Ccrl2	158	7	-4.46	1.4e-07	Y
Ascl2	8963	397	-4.5	3.7e-46	Y
Tmem132e	440	12	-5.21	8.1e-05	Y
Pcdh12	1007	27	-5.24	6.8e-10	Y
Cdx2	331	9	-5.28	1.3e-05	Y
Ccr1l1	145	4	-5.34	1.3e-08	Y
Gpr20	130	3	-5.69	3.3e-06	Y
Mab21l3	137	3	-5.71	8e-09
Dbpht2	320	4	-6.35	5e-16
1700086L19Rik	534	6	-6.44	0.00062
Phlda2	4613	52	-6.46	1.7e-109
Cdkn1c	46863	295	-7.31	1.3e-168
1600012P17Rik	146	1	-8.12	4.2e-09
